# Supplementary material for: The seroprevalence of anti-Histoplasma capsulatum IgG antibody among pulmonary tuberculosis patients in seven referral tuberculosis hospitals in Indonesia
Source: PLoS Negl Trop Dis. 2023 Sep 20;17(9):e0011575. doi: 10.1371/journal.pntd.0011575 (PMC10511117; doi:10.1371/journal.pntd.0011575)
Supplement: S1 Data — (XLSX) [file pntd.0011575.s003.xlsx]

## Sheet: Data 306 TBxHistoplasmosis
Study Subject ID	Site	Age	Sex (1=male, 0=female)	Weight	Height	BMI	Hb	HbA1C	HIV Status (1=yes, 0=no, blank=UNK)	DM Status (1=yes, 0=no)	TB treatment history (1=yes, 0=no)	Productive Cough (1=yes, 0=no)	Hemoptysis (1=yes, 0=no)	Fever (1=yes, 0=no)	Unexplained weight loss (1=yes, 0=no)	Loss of appetite (1=yes, 0=no)	Shortness of breath (1=yes, 0=no)	Chest pain (1=yes, 0=no)	Night sweat (1=yes, 0=no)	Fatigue (1=yes, 0=no)	CXR Opacity (RL)	Lung Zone	CXR Opacity (LL)	Lung Zone2	CXR Opacity (1=yes, 0=no)	CXR Cavity (RL)	Lung Zone3	CXR Cavity (LL)	Lung Zone4	CXR Cavity (1=yes, 0=no)	TB Category	TB Treatment Outcome (1=cured, 2=completed, 3=died, 4=failed, 5=lost to FU, 6=not evaluated, 88=NA)	H. capsulatum IgG Antibody Unit Value	Interpretation (<8=Neg)
1025200007	520	51	0	42	1.48	19.1746	13.7	9.3	0	1	0	1	0	0	1	0	1	0	0	0	1	1,3	0		1	1	1	1	1	1	DS-TB	1	26.4545	Pos
1025200008	520	51	1	66	1.65	24.2424	14.3	5.3	1	0	0	1	0	1	1	1	1	0	1	1	0		1	3	1	0		0		0	Clinical	88	-1.58259	Neg
1025200010	520	32	0	41	1.53	17.5146	12.3	5.2	0	0	0	1	1	0	1	1	1	0	0	1	1	1	0		1	0		0		0	DS-TB	1	4.18854	Neg
1025200011	520	43	1	41	1.61	15.8173	11	6.3	1	0	1	1	0	1	1	1	0	1	0	1	1	1	1	1	1	0		0		0	DS-TB	1	6.92266	Neg
1025200012	520	28	0	47	1.65	17.2635	11.9	5.7	0	0	0	1	0	1	0	0	0	0	0	1	1	1,2,3	1	1	1	1	2	0		1	DR-TB	1	9.053	Pos
1025200013	520	37	1	68	1.66	24.677	15.8	5.4	1	0	0	1	1	1	0	0	0	1	0	0	1	2,3	0		1	1	3	0		1	Clinical	88	47.9673	Pos
1025200015	520	45	0	75	1.62	28.578	13	4.9	0	0	0	1	1	0	0	0	0	0	0	1	1	1	0		1	0		0		0	Clinical	88	1.06967	Neg
1025200016	520	23	1	49	1.6	19.1406	11.4	5.2		0	0	1	1	1	1	1	1	1	1	0	1	1,2	1	1,2	1	1	1,2	1	1,2	1	DS-TB	6	1.06967	Neg
1025200017	520	50	1	74	1.75	24.1633	12	5.4		0	1	1	0	1	0	1	0	0	0	1	1	1	1	1,2	1	0		0		0	Clinical	3	-0.788548	Neg
1025200020	520	18	1	63.5	1.7	21.9723	14.2	4.7	0	0	0	1	1	1	1	0	0	0	0	0	1	1,2,3	0		1	0		0		0	Clinical	88	7.7479	Neg
1025200022	520	27	1	50	1.69	17.5064	12.9	5.4	1	0	0	1	0	0	1	1	1	1	0	1	0		1	2,3	1	0		0		0	Clinical	88	-1.61574	Neg
1025200023	520	40	1	59	1.69	20.6575	14.5	5.9		0	1	1	0	1	1	1	0	0	0	0	1	1,2	0		1	1	1,2	0		1	DR-TB	88	-0.80492	Neg
1025200024	520	40	1	65	1.75	21.2245	12.1	5.3	0	0	0	1	0	1	1	1	0	0	0	0	1	3	1	1,2,3	1	0		1	1,2	1	DR-TB	1	-1.51353	Neg
1025200026	520	31	0	53	1.58	21.2306	7.6	5.5		0	0	1	0	1	1	1	1	1	1	0	1	2,3	0		1	0		0		0	Clinical	3	-1.21422	Neg
1025200028	520	52	1	40	1.58	16.0231	12.2	5.9		0	0	1	0	1	1	0	0	0	0	0	1	1,2,3	1	1,2	1	1	1,2,3	1	1,2	1	DS-TB	1	0.905954	Neg
1025200029	520	25	0	42	1.58	16.8242	9.3	5.1	0	0	0	1	1	1	1	1	1	1	1	1	1	2,3	1	1,2,3	1	0		1	1,2,3	1	DS-TB	1	-0.821435	Neg
1025200031	520	24	0	42	1.65	15.427	12.1	5	0	0	0	1	0	1	0	1	0	1	1	1	0		1	1	1	0		0		0	DR-TB	1	0.267446	Neg
1025500002	550	55	1	50	1.72	16.901	13.4	6.1	0	0	1	1	1	1	1	1	1	1	0	1	1	1	0		1	1	1,2	1	1,2	1	DS-TB	5	6.83262	Neg
1025500003	550	30	1	35	1.75	11.4286	10.3	5.8	1	0	0	1	0	1	1	1	1	1	1	1	1	2,3	1	2	1	0		0		0	Clinical	1	-0.349697	Neg
1025500005	550	34	1	46	1.65	16.8962	9.5	7.1	0	1	0	1	1	1	1	1	1	1	0	1	1	1,2,3	1	1	1	0		0		0	DS-TB	6	-0.727088	Neg
1025500007	550	54	1	43	1.55	17.898	14.7	5.9	0	0	0	1	1	1	0	0	0	1	0	0	1	1,3	1	1	1	0		0		0	Clinical	1	5.23254	Neg
1025500011	550	20	0	32	1.45	15.22	10.4	5	0	0	0	1	1	1	1	1	1	1	1	1	1	2	1	1,2,3	1	0		1	1,2	1	DR-TB	88	2.03105	Neg
1025500014	550	47	1	62	1.65	22.7732	12.3	6.8	0	1	0	1	0	0	1	0	1	0	0	0	1	1,2	1	1	1	0		0		0	DS-TB	1	4.63811	Neg
1025500015	550	49	1	37	1.65	13.5904	11.2	14	0	1	0	1	0	1	1	1	0	1	0	1	1	1,2	1	1,2	1	0		0		0	DS-TB	1	3.29342	Neg
1025500016	550	28	1	52	1.65	19.1001	11	6.9	1	1	0	0	0	1	1	0	1	0	0	1	0		1	3	1	0		0		0	Clinical	1	1.36359	Neg
1025500017	550	80	1	44	1.65	16.1616	12	7.7	0	1	0	1	1	1	1	1	1	0	1	1	1	1,2,3	0		1	0		0		0	DS-TB	5	5.68031	Neg
1025500020	550	23	0	34	1.43	16.6267	10.6	6.4	0	0	0	1	0	1	1	1	0	0	0	1	1	1	1	1	1	0		0		0	DS-TB	1	0.930084	Neg
1025500022	550	18	0	44	1.5	19.5556	10.6	5.9	0	0	0	1	1	1	1	1	0	0	1	1	1	1,2,3	1	1,2	1	0		0		0	DS-TB	1	2.93899	Neg
1025500024	550	67	0	41	1.47	18.9736	13	5.9	0	0	0	1	0	1	0	0	0	0	0	1	1	1,2,3	1	2	1	0		0		0	DS-TB	5	1.30554	Neg
1025600001	560	67	1	43	1.59	17.0088	9.2	7.5	0	1	0	1	0	1	1	0	1	0	1	0	1	1,2,3	1	1,2,3	1	1	1,2	1	1	1	DS-TB	3	4.02132	Neg
1025600002	560	41	0	34	1.55	14.1519	12	8.1		1	1	1	0	1	1	1	1	0	0	1	1	1,2,3	1	1.3	1	1	2,3	1	1	1	DR-TB	1	9.34572	Pos
1025600003	560	32	0	36	1.5	16	10.8	6.1	0	0	1	0	0	1	1	1	1	0	1	0	1	1,2	1	1,2	1	1	1,2	1	1	1	DR-TB	1	12.355	Pos
1025600004	560	39	0	44	1.5	19.5556	13.8	5.5	0	0	1	1	0	0	0	0	1	0	0	1	1	1	1	1	1	0		0		0	DR-TB	1	-0.28706	Neg
1025600005	560	45	0	72	1.6	28.125	12.8	6	0	0	1	1	0	0	1	1	1	0	1	0	1	3	1	1,2,3	1	0		1	1	1	DR-TB	1	-1.22241	Neg
1025600006	560	39	1	50	1.6	19.5312	14.6	5.6	0	0	0	1	0	0	0	0	1	0	0	0	1	1	0		1	1	1	0		1	DS-TB	1	-0.829478	Neg
1025600007	560	52	1	53	1.64	19.7055	15.4	5.8	0	0	1	1	0	1	1	0	0	0	1	1	1	1,2,3	1	1	1	0		0		0	DR-TB	1	0.860792	Neg
1025600008	560	19	0	65	1.62	24.7676	11.6	5.9		0	0	1	0	0	1	1	1	0	1	1	1	3	1	2	1	0		0		0	DR-TB	1	3.80904	Neg
1025600010	560	20	1	43	1.67	15.4183	13.4	6	0	0	0	1	1	1	1	1	0	0	1	1	1	1,2,3	1	1,2,3	1	0		0		0	DR-TB	1	3.40268	Neg
1025600011	560	47	1	76	1.8	23.4568	12.2	5.3	0	0	1	1	1	0	1	1	1	0	0	0	1	1	1	1,2	1	0		0		0	DR-TB	1	6.45606	Neg
1025600013	560	28	1	39	1.62	14.8605	10.2	5.7	0	0	1	1	0	0	1	0	1	0	0	1	1	1,2	1	1,2,3	1	1	1,2	1	1,2	1	DR-TB	3	10.2716	Pos
1025600014	560	44	0	44	1.48	20.0877	12	7.2	0	1	1	1	0	1	1	1	1	0	1	1	1	1,2	1	1,2	1	1	1,2	0		1	DR-TB	3	-0.20844	Neg
1025600016	560	39	0	36	1.55	14.9844	12.4	5.3	0	0	1	1	0	1	1	1	1	1	1	1	1	1,2,3	1	1	1	0		0		0	Clinical	3	-0.688022	Neg
1025600017	560	39	0	45	1.5	20	13.7	11	0	1	1	1	0	1	1	0	0	1	1	1	1	1,2,3	1	1,2,3	1	0		0		0	DR-TB	1	-0.491472	Neg
1025600018	560	51	0	48	1.55	19.9792	14.6	11.9	0	1	1	1	0	0	1	0	0	1	1	1	1	1	1	1,2,3	1	0		0		0	DR-TB	1	0.431166	Neg
1025600020	560	49	0	62.5	1.52	27.0516	9.9	8.5	0	1	0	1	0	1	1	0	1	1	1	1	1	1	1	1,2	1	0		1	1,2	1	DR-TB	5	-1.31698	Neg
1025600021	560	36	1	42	1.7	14.5329	14.1	5.5	0	0	1	1	0	1	0	1	0	1	1	1	1	1,2,3	1	2	1	0		0		0	DR-TB	1	0.019558	Neg
1025600023	560	33	0	38	1.58	15.2219	9.5	6.4	0	0	0	1	0	1	1	1	1	0	1	0	1	1,2,3	1	2,3	1	0		1	2	1	DR-TB	1	-1.35629	Neg
1025600024	560	27	0	43	1.56	17.6693	7.4	7.2	0	1	0	1	0	1	1	1	1	0	1	1	1	1,2,3	1	2,3	1	1	2	1	3	1	DR-TB	5	0.02742	Neg
1025600025	560	25	1	47	1.6	18.3594	11.1	6.2	0	0	1	1	0	1	1	1	1	1	1	1	1	1,2,3	1	3	1	0		0		0	DR-TB	3	-1.25409	Neg
1025600026	560	40	1	39	1.6	15.2344	12.5	10.8	0	1	1	1	0	1	1	0	0	0	0	1	1	1,2,3	1	1,2,3	1	0		1	1	1	DR-TB	4	0.938698	Neg
1025600030	560	53	0	62	1.55	25.8065	14	6.4	0	0	0	1	1	0	0	1	0	0	0	0	1	1,2	1	1,2	1	1	2	0		1	DR-TB	1	-1.24622	Neg
1025600031	560	53	1	40.5	1.55	16.8574	11.6	6.7	0	1	1	1	0	1	1	0	1	1	1	1	1	1,2,3	1	1,2,3	1	1	1,2,3	1	1,2,3	1	DR-TB	1	3.0998	Neg
1025600032	560	49	1	74	1.66	26.8544	12.1	9.2	0	1	1	1	0	1	1	0	1	0	1	0	1	1,2,3	1	2	1	1	2	1	2	1	DR-TB	3	10.4446	Pos
1025600033	560	51	0	43	1.5	19.1111	9.9	9.4	0	1	0	1	1	0	1	1	0	0	1	1	1	1,2,3	1	2,3	1	1	1,3	1	2	1	DR-TB	3	0.070982	Neg
1025600034	560	48	0	39	1.5	17.3333	11	5	0	0	1	1	1	1	1	1	1	1	1	1	1	1,2	1	1,2	1	0		0		0	DR-TB	4	-1.47422	Neg
1025600037	560	22	0	43	1.58	17.2248	10.6	5.9	0	0	0	1	0	1	0	0	1	0	0	1	1	1,2	0		1	1	1	0		1	DR-TB	1	-0.739432	Neg
1025600039	560	61	1	63.5	1.75	20.7347	15.8	6.1	0	0	1	1	1	1	1	0	1	0	1	1	1	1	1	1	1	1	1	0		1	DR-TB	5	1.20065	Neg
1025600040	560	39	1	55	1.65	20.202	12.4	9.8	0	1	1	1	0	1	1	1	1	1	1	1	0		1	1,2,3	1	0		1	1	1	Clinical	3	-0.002692	Neg
1025600041	560	51	1	51	1.78	16.0965	13.4	6.3	0	0	0	1	0	1	0	1	1	0	0	0	1	2,3	1	1,2,3	1	0		1	1,2	1	DR-TB	1	-0.499334	Neg
1025600042	560	40	0	46	1.59	18.1955	11.2	5.4	0	0	1	1	0	0	1	0	0	0	0	1	1	1,2,3	1	1,2,3	1	0		0		0	DR-TB	1	7.31559	Neg
1025600044	560	38	0	46	1.55	19.1467	13.3	5.2	0	0	0	1	1	1	1	1	0	0	1	1	1	1,2,3	1	1,2,3	1	0		1	2	1	DR-TB	1	1.74911	Neg
1025600045	560	33	0	31	1.52	13.4176	9.5	5.8	0	0	1	1	0	1	1	1	1	0	0	1	1	2,3	1	1,2,3	1	1	1	1	1	1	DR-TB	3	24.9197	Pos
1025600046	560	54	1	48	1.6	18.75	14.6	9.7		1	1	1	0	1	0	0	1	0	1	1	1	1,2,3	1	1,2,3	1	0		1	1,2,3	1	DR-TB	3	8.75	Pos
1025600047	560	42	0	57	1.62	21.7193	15.4	4.8	0	0	0	0	0	0	0	0	1	0	0	0	1	1,2	1	1,2	1	1	2	1	2	1	Clinical	1	0.0198307	Neg
1025600050	560	23	0	45	1.68	15.9439	10.4	5.4	0	0	1	1	0	1	0	1	1	1	1	1	1	1,2,3	1	3	1	1	1,2	1	1,2	1	DR-TB	4	0.232113	Neg
1025600051	560	46	0	57	1.55	23.7253	11.7	8.5	0	1	1	1	0	0	0	1	0	0	0	1	1	1,2,3	1	2,3	1	1	1,2	0		1	Clinical	1	-0.673944	Neg
1025600053	560	20	1	80.5	1.78	25.4071	14.5	5.3	0	0	0	1	1	1	0	0	1	0	0	1	1	1,3	1	2	1	1	1,2	1	2	1	DR-TB	1	5.12246	Neg
1025600054	560	32	1	47.5	1.64	17.6606	13.2	5.4	0	0	1	1	1	1	1	1	0	1	1	1	1	1,2,3	1	1,2,3	1	1	1,2	1	1,2,3	1	DR-TB	1	-0.92771	Neg
1025600055	560	50	0	48	1.5	21.3333	11.6	12.6	0	1	0	1	1	1	1	1	1	0	0	1	1	1,2,3	1	1,2,3	1	1	1,2,3	1	1	1	DR-TB	1	-1.47617	Neg
1025600056	560	55	0	49	1.5	21.7778	13.5	12.1	0	1	1	1	1	0	1	0	0	0	0	1	1	1,2,3	1	1,2,3	1	1	1	1	2	1	DR-TB	5	1.56672	Neg
1025600057	560	57	1	70	1.7	24.2215	15.6	12.2	0	1	1	1	1	1	1	1	0	1	0	1	1	1,2	1	1,2,3	1	1	1	1	1	1	DR-TB	4	6.75782	Neg
1025600061	560	55	0	40	1.53	17.0874	13.3	13.2	0	1	1	1	1	0	0	0	0	0	0	0	1	1	0		1	1	1	0		1	Clinical	1	1.51594	Neg
1025600065	560	51	1	41	1.62	15.6226	12.2	6	0	0	1	1	0	0	1	0	1	0	0	0	1	1,2,3	1	1,2,3	1	1	1	1	1	1	DR-TB	4	-0.750675	Neg
1025600066	560	37	1	64	1.67	22.9481	15.2	10.6	0	1	0	1	1	1	1	0	0	0	0	1	1	1,2	1	1,2	1	1	1,2	1	2	1	DR-TB	1	8.64035	Pos
1025600068	560	47	0	39	1.56	16.0256	11.9	5.4	0	0	0	1	0	1	1	0	0	0	1	0	1	2,3	1	1,2,3	1	0		1	2,3	1	DR-TB	1	3.95362	Neg
1025600069	560	51	0	54	1.54	22.7694	13.4	12.3	0	1	0	1	0	1	1	0	1	0	1	1	1	2,3	1	3	1	1	2,3	1	3	1	DR-TB	5	5.48443	Neg
1025600070	560	55	1	66	1.68	23.3844	11.9	10.7	0	1	0	1	1	1	1	0	1	0	0	0	1	1,2,3	1	2,3	1	0		0		0	DR-TB	3	0.478475	Neg
1025600071	560	23	0	37	1.6	14.4531	13.1	5.6	0	0	1	1	0	1	1	1	1	1	1	1	1	1,2,3	1	1,2,3	1	0		0		0	DR-TB	3	2.29223	Neg
1025600072	560	31	0	30	1.45	14.2687	11.1	5.3	0	0	1	1	0	1	1	0	1	0	0	1	1	1,2,3	1	1,2,3	1	1	2,3	1	1,2,3	1	DR-TB	3	14.3541	Pos
1025600074	560	36	1	50	1.65	18.3655	14.3	5.5	0	0	1	1	0	1	1	1	1	1	1	1	1	1,2,3	1	1,2,3	1	0		0		0	DR-TB	3	0.95005	Neg
1025600075	560	35	0	39.5	1.6	15.4297	13.4	5.3	0	0	1	1	0	1	1	1	1	1	1	1	1	1,2,3	1	1,2,3	1	1	3	0		1	DR-TB	5	3.64166	Neg
1025600076	560	39	0	60	1.56	24.6548	10.8	7.1	0	1	1	1	0	0	1	0	1	1	1	1	1	1,2,3	1	2,3	1	1	1,2	0		1	DR-TB	1	4.99834	Neg
1025600077	560	43	0	46	1.68	16.2982	10.5	5.9	0	0	0	1	1	1	1	1	0	0	1	1	1	1,3	1	2,3	1	1	1	1	2,3	1	DS-TB	1	1.56672	Neg
1025600080	560	56	1	40	1.64	14.8721	14.1	5.7	0	0	0	1	1	0	1	1	0	0	0	1	1	1,2	1	2,3	1	1	1,2	0		1	DS-TB	1	2.01654	Neg
1025600081	560	52	0	46.5	1.53	19.8642	12	10.4	0	1	0	1	1	0	1	0	1	0	1	1	1	2,3	1	1,2,3	1	1	2	1	1	1	DR-TB	4	0.609065	Neg
1025600082	560	44	1	53	1.7	18.3391	12.9	9.8	0	1	1	1	0	1	1	1	0	1	1	1	1	1,2,3	1	1,2,3	1	1	1,2,3	1	1,2	1	DR-TB	5	1.75536	Neg
1025600083	560	51	0	48	1.5	21.3333	14.1	11	0	1	1	1	0	0	1	1	1	1	1	1	1	1,2,3	1	1,2,3	1	0		1	1,2	1	DR-TB	5	7.01523	Neg
1025600084	560	28	0	41.5	1.56	17.0529	9.4	5.8	0	0	1	1	1	0	0	1	1	1	1	1	0		1	1,2,3	1	0		1	1,2	1	DR-TB	1	1.92222	Neg
1025600085	560	44	0	52	1.63	19.5717	12.1	11.7	0	1	0	1	1	0	1	0	1	1	0	1	1	1,2,3	1	3	1	0		0		0	DS-TB	1	0.84848	Neg
1025600086	560	26	1	45	1.6	17.5781	13.6	5.7	0	0	1	1	1	1	1	1	1	0	0	0	1	1	1	1,2	1	0		0		0	DR-TB	1	13.2183	Pos
1025600087	560	60	1	54.5	1.6	21.2891	15	4.5	0	0	1	1	1	1	0	0	0	0	0	0	1	1,2,3	1	2,3	1	1	1,2	1	3	1	DR-TB	1	2.06732	Neg
1025600088	560	48	0	48	1.53	20.5049	7.9	11.2	0	1	1	1	1	1	1	1	1	1	1	1	1	1,2,3	1	1,2,3	1	1	1,2,3	1	1,2,3	1	DR-TB	5	1.54496	Neg
1025600089	560	21	1	43	1.63	16.1843	10.9	6.1	0	0	0	1	0	1	1	1	1	0	0	1	1	1,2,3	1	1,2	1	1	2	1	2	1	DS-TB	1	0.742336	Neg
1025600090	560	26	0	46	1.6	17.9687	9.1	6.3	0	0	0	1	0	1	1	1	1	0	1	1	1	1,2,3	1	1,2,3	1	1	2	1	1,2	1	DS-TB	1	-0.0743682	Neg
1025600091	560	56	1	74	1.62	28.1969	16.4	10.9	0	1	0	1	0	1	0	0	0	0	0	1	1	2,3	1	2,3	1	1	2,3	1	2,3	1	DR-TB	1	3.95362	Neg
1025600093	560	51	1	49	1.62	18.6709	11.9	10.5	0	1	1	1	1	1	1	1	1	0	1	1	1	3	1	1,2,3	1	0		0		0	DR-TB	1	-0.590675	Neg
1025600094	560	54	1	51.5	1.61	19.8681	11	7.4	0	1	1	1	1	1	1	1	1	1	1	1	1	1	1	1,2	1	1	1	1	1,2	1	DR-TB	3	0.094605	Neg
1025600095	560	47	1	43	1.64	15.9875	11.9	6.4	0	0	1	1	1	1	1	1	1	0	0	1	1	1,2,3	1	1,2,3	1	1	1,2,3	1	1	1	DS-TB	1	4.31893	Neg
1025600097	560	62	1	46.5	1.6	18.1641	14	6.2	0	0	1	1	0	1	1	1	1	1	0	1	1	1,2,3	1	1,2,3	1	1	2	1	2	1	DR-TB	1	1.41437	Neg
1025600098	560	30	1	51	1.55	21.2279	14.4	6.4	0	0	1	1	1	1	0	0	1	1	1	1	0		1	3	1	0		0		0	Clinical	3	-0.17763	Neg
1025600102	560	33	1	50	1.69	17.5064	18.1	6.4	0	0	1	1	0	0	0	0	1	1	0	1	1	1,2,3	1	1,2	1	1	2	0		1	DS-TB	3	1.24751	Neg
1025600103	560	41	0	50.5	1.56	20.7512	12.2	6.5	0	1	0	1	0	1	1	1	1	1	1	1	1	1	1	2	1	1	1	0		1	DR-TB	5	1.07339	Neg
1025600104	560	63	0	47	1.5	20.8889	10.6	6.3	0	0	1	1	0	1	1	1	1	1	1	0	1	1,3	1	3	1	0		0		0	DR-TB	5	3.17734	Neg
1025600106	560	33	1	44	1.65	16.1616	13.6	6	0	0	1	1	0	1	1	1	1	1	1	1	1	1,2,3	1	1,2,3	1	1	1,2	1	1	1	DR-TB	1	2.06732	Neg
1025600107	560	29	1	53	1.7	18.3391	14	6.9	0	1	0	1	0	0	1	0	1	0	0	0	0		1	1,2,3	1	0		0		0	DR-TB	3	1.15538	Neg
1025600108	560	46	1	33	1.58	13.219	15.5	5.4	0	0	0	1	0	1	1	1	1	1	1	1	1	1,2	0		1	1	1	0		1	DR-TB	1	15.7246	Pos
1025700001	570	65	1	45	1.7	15.5709	11.9	6.3		1	0	1	1	1	1	0	1	0	1	1	1	1,2	1	1	1	0		0		0	Clinical	88	-0.20844	Neg
1025700003	570	66	0	35	1.47	16.197	9	7.8	0	1	1	1	0	1	1	1	1	1	1	1	1	1	1	1	1	0		1	1	1	DR-TB	5	1.11879	Neg
1025700005	570	40	0	44	1.45	20.9275	11.6	4.8		0	1	1	0	1	1	1	1	1	1	1	1	1	1	1,2	1	0		1	1,2	1	DR-TB	3	-1.23836	Neg
1025700006	570	41	0	39	1.5	17.3333	11.8	5.2	0	0	0	1	0	0	0	1	0	0	0	1	1	1,3	1	3	1	0		1	2,3	1	Clinical	88	1.72561	Neg
1025700007	570	23	1	50	1.68	17.7154	11.6	6.2		0	1	1	0	1	1	1	1	1	1	1	1	1,2	0		1	0		1	1,2	1	DS-TB	88	-1.24622	Neg
1025700009	570	36	1	61	1.65	22.4059	16	6.4		0	0	1	1	0	0	0	0	0	1	0	1	1,3	1	1,2,3	1	0		0		0	DR-TB	5	4.99077	Neg
1025700011	570	23	1	52	1.76	16.7872	10.5	6.3	0	0	0	1	1	1	1	0	1	0	0	1	1	1	1	1,2	1	0		0		0	DS-TB	1	-1.12043	Neg
1025700012	570	50	1	53	1.7	18.3391	11.2	6.4	0	0	1	1	0	0	1	0	1	0	1	0	1	2	1	1	1	1	2	1	1	1	DS-TB	1	25.8855	Pos
1025700013	570	44	0	54	1.62	20.5761	13.3	10.1		1	0	0	1	1	1	1	1	1	1	1	1	1,2,3	1	1	1	0		0		0	DS-TB	1	-0.338318	Neg
1025700014	570	49	1	40	1.5	17.7778	12.9	6.1	0	0	1	1	0	0	1	1	0	0	0	1	1	1,3	1	1,2,3	1	0		1	2	1	DR-TB	1	1.98506	Neg
1025700015	570	43	1	51	1.75	16.6531	15.5	4.7	0	0	1	1	0	1	1	0	0	0	1	1	1	1	1	1,2	1	0		0		0	DS-TB	88	-0.923882	Neg
1025700017	570	36	1	48	1.68	17.0068	13.3	5.9	0	0	1	1	0	1	1	1	1	1	1	0	0		1	1	1	0		0		0	DR-TB	1	-0.215528	Neg
1025700018	570	22	1	52	1.7	17.9931	12.9	5.4	0	0	1	0	1	1	0	0	0	1	0	0	0		1	1,2	1	0		0		0	DR-TB	1	5.78481	Neg
1025700020	570	22	0	40	1.6	15.625	9.7	6.1	0	0	1	0	0	1	1	1	0	0	1	1	1	1,2	1	1,2	1	0		1	1,2	1	DS-TB	1	0.021866	Neg
1025700021	570	54	1	54	1.66	19.5965	11.8	11.4	0	1	1	1	0	0	1	1	0	0	0	1	1	2,3	1	1,2,3	1	0		0		0	DR-TB	5	0.404796	Neg
1025700022	570	36	0	42	1.55	17.4818	10.3	5.7	0	0	1	1	1	1	1	1	1	1	1	1	0		1	1	1	0		0		0	DS-TB	1	0.930512	Neg
1025700024	570	62	1	56	1.65	20.5693	9.1	9.4	0	1	1	1	0	0	1	0	0	0	1	1	1	1,2,3	1	1,2	1	1	1	0		1	DR-TB	1	0.373864	Neg
1025700026	570	60	0	55	1.5	24.4444	12.2	10.1		1	1	1	0	1	1	1	0	0	0	1	0		1	1,2,3	1	0		0		0	DR-TB	3	7.12731	Neg
1025700027	570	26	1	46	1.6	17.9687	14.4	5.4	0	0	0	0	1	0	0	0	1	1	0	0	1	2,3	1	1	1	0		0		0	DS-TB	1	-0.485666	Neg
1025700028	570	49	1	48	1.59	18.9866	13.6	6.2	0	0	1	1	0	0	1	0	1	1	1	0	1	1,2	1	1,2	1	1	1	1	1	1	DS-TB	1	3.14892	Neg
1025700029	570	45	0	39	1.62	14.8605	13.1	5.5	0	0	1	1	0	1	1	1	1	1	1	1	1	1,2,3	1	1,2,3	1	1	1,2	0		1	DS-TB	1	8.7727	Pos
1025700030	570	52	1	49	1.65	17.9982	11.1	9	0	1	1	1	0	1	1	1	1	1	1	1	1	1,2,3	1	1,2,3	1	1	1,2	1	1,2,3	1	DR-TB	5	7.47113	Neg
1025700031	570	23	1	52	1.62	19.8141	15.5	5.3	0	0	1	0	0	1	0	0	0	0	1	1	1	1	0		1	0		0		0	Clinical	1	0.005494	Neg
1025700033	570	51	1	70	1.65	25.7117	12.5	12	0	1	1	1	0	1	1	1	1	1	1	0	1	1,2	1	2,3	1	1	1,2	0		1	DS-TB	5	0.275632	Neg
1025700035	570	29	1	47	1.76	15.173	15.2	5.7	0	0	1	1	0	0	1	1	1	0	1	1	1	1,2	1	1,2	1	0		0		0	DR-TB	5	9.14796	Pos
1025700038	570	52	1	78	1.65	28.6501	18.1	10	0	1	0	1	1	0	1	0	1	0	0	1	1	3	0		1	0		1	1	1	DR-TB	5	11.2858	Pos
1025700039	570	48	0	37	1.5	16.4444	9.3	6.9	0	1	1	1	0	0	1	1	1	1	0	1	0		1	2,3	1	0		0		0	DS-TB	1	-1.09962	Neg
1025700041	570	24	1	55	1.7	19.0311	14.8	5.3	0	0	0	1	1	1	1	1	0	0	0	1	0		1	1,2	1	0		0		0	DS-TB	1	-1.81209	Neg
1025700042	570	66	1	45	1.6	17.5781	11	7.5	0	1	1	1	0	1	1	0	1	0	0	1	1	1,2	1	1,2	1	0		0		0	DR-TB	3	2.17478	Neg
1025700043	570	23	1	42	1.63	15.8079	11.7	5.8	0	0	1	1	0	1	1	0	1	0	1	1	1	1,2,3	1	1,2	1	1	1,2,3	1	2	1	DS-TB	1	0.251074	Neg
1025700044	570	31	1	58	1.65	21.3039	14.1	5.9	0	0	1	1	1	0	0	0	0	0	1	1	1	1	1	1,2,3	1	1	1	1	2	1	DS-TB	1	1.60995	Neg
1025700048	570	43	0	53	1.5	23.5556	12.7	5.6	0	0	0	1	0	1	0	0	0	0	0	1	1	3	0		1	1	3	0		1	DS-TB	1	-1.39538	Neg
1025700049	570	46	1	65	1.62	24.7676	10.7	7	0	1	0	1	0	1	1	1	0	1	1	0	0		1	1,3	1	0		0		0	DR-TB	5	4.66645	Neg
1025700050	570	25	0	36	1.46	16.8887	11.4	5.5	0	0	0	1	1	1	1	1	1	1	1	1	1	1,2,3	1	1,2,3	1	0		0		0	DS-TB	1	-0.551154	Neg
1025700052	570	55	0	46	1.56	18.902	11.3	8.5	0	1	0	1	0	1	1	1	1	0	0	1	1	1	0		1	0		0		0	DS-TB	88	-0.878594	Neg
1025700053	570	47	0	38	1.52	16.4474	9.7	6.6	0	1	0	1	0	1	1	1	0	1	0	1	1	1,2,3	1	3	1	0		1	3	1	DS-TB	3	-0.862222	Neg
1025700059	570	48	0	35.5	1.52	15.3653	13.9	11.1	0	1	1	1	0	0	1	1	1	1	0	1	1	2,3	1	1,2,3	1	0		0		0	DS-TB	88	0.169214	Neg
1025700061	570	39	1	28	1.57	11.3595	13.4	5.8	0	0	1	1	1	1	1	1	1	1	1	1	1	1,2,3	1	1,3	1	1	1	1	1	1	DR-TB	3	5.26398	Neg
1025700062	570	47	1	45	1.62	17.1468	14.9	5.8	0	0	1	1	0	1	1	0	1	1	0	1	1	1	1	1	1	0		0		0	DR-TB	88	-0.649386	Neg
1025700063	570	57	1	64	1.4	32.6531	11.7	9.5	0	1	0	1	0	1	1	1	0	1	1	1	1	1,2,3	1	2,3	1	1	1,2,3	1	2,3	1	DS-TB	1	0.578514	Neg
1025700064	570	49	1	44	1.7	15.2249	14.2	5.4	0	0	0	1	0	1	1	0	1	1	1	1	1	1,2,3	1	1,2	1	0		0		0	DS-TB	1	-0.608456	Neg
1025700065	570	37	0	47	1.58	18.8271	10.7	12.4	0	1	1	1	0	1	1	1	1	0	0	1	1	1,2,3	1	1	1	0		0		0	DS-TB	1	6.17774	Neg
1025700066	570	52	0	49	1.52	21.2084	13.2	5.7	0	0	1	1	1	0	1	1	1	0	1	1	1	1	0		1	0		0		0	Clinical	3	-0.420178	Neg
1025700067	570	19	1	52	1.71	17.7832	12.8	5.6	0	0	0	1	0	1	0	0	0	0	1	1	0		1	1,2,3	1	0		0		0	DS-TB	1	0.103726	Neg
1025700068	570	44	0	29	1.5	12.8889	10.1	6.2	0	0	1	1	0	1	1	1	1	0	0	1	1	1,2,3	1	1,2,3	1	1	1	0		1	DR-TB	1	46.1244	Pos
1025700069	570	57	0	56	1.57	22.719	9	11.8	0	1	0	1	0	1	1	1	1	0	0	1	1	1,2	1	2	1	0		1	2	1	DS-TB	1	-1.73346	Neg
1025700070	570	22	0	33.5	1.6	13.0859	7.3	5.8	0	0	1	1	0	1	1	0	1	1	1	1	1	1,2,3	1	2,3	1	1	1,2	0		1	DR-TB	3	-0.583898	Neg
1025700071	570	48	0	52	1.53	22.2137	13.5	12.7	0	1	0	1	0	0	1	0	0	1	0	1	1	3	0		1	0		0		0	DS-TB	1	-1.38613	Neg
1025700072	570	50	0	38	1.47	17.5853	8.9	6.3	0	0	0	1	0	1	1	1	0	0	1	1	1	2,3	1	1,2,3	1	0		0		0	DS-TB	1	-0.526596	Neg
1025700073	570	33	1	72	1.79	22.4712	13.5	5.7	0	0	0	1	0	1	0	0	0	1	1	1	1	3	1	1	1	0		0		0	Clinical	1	-0.6412	Neg
1025700074	570	44	1	62	1.65	22.7732	14.4	6.1	0	0	0	1	1	1	1	0	0	1	0	1	1	1,2	0		1	0		1	2	1	DS-TB	1	0.7324	Neg
1025700075	570	23	1	49.5	1.72	16.732	12.6	5.9	0	0	0	1	1	1	1	0	1	0	1	1	1	1,2,3	1	1,2	1	0		0		0	DS-TB	1	9.09741	Pos
1025700076	570	44	1	67	1.69	23.4586	13.5	14.1	0	1	0	1	0	1	1	1	1	1	1	1	1	1	1	1,2,3	1	0		0		0	DR-TB	1	-0.113828	Neg
1025700077	570	23	1	52	1.68	18.424	14.5	5.4	0	0	0	1	1	0	1	0	1	1	1	1	1	1,2,3	1	1,3	1	1	1,3	0		1	DS-TB	1	1.33457	Neg
1025700078	570	22	0	34	1.51	14.9116	13.1	5.4	0	0	0	1	0	1	0	0	0	0	0	1	1	3	1	1	1	0		0		0	DS-TB	4	-1.35607	Neg
1025700079	570	41	1	52.5	1.68	18.6012	13.1	5.5	0	0	1	1	1	1	1	1	0	0	1	0	1	1	1	1	1	0		0		0	Clinical	88	22.9762	Pos
1025700081	570	50	1	46	1.57	18.662	13.8	5.8	0	0	0	1	0	1	1	1	1	0	1	1	1	1,2,3	1	1,2,3	1	1	3	1	2	1	DR-TB	1	-0.0194808	Neg
1025700082	570	50	0	50	1.65	18.3655	10.3	4.8	0	0	0	1	0	1	1	0	0	0	0	1	1	1	1	1,2	1	0		0		0	DS-TB	4	2.14712	Neg
1025700083	570	26	0	42	1.54	17.7096	11.8	6.4	0	0	0	1	0	0	1	0	0	0	0	0	1	1,3	1	1,2,3	1	0		0		0	DS-TB	1	1.42888	Neg
1025700084	570	55	1	56.5	1.71	19.3222	12.4	6.5	0	1	0	1	0	0	1	1	0	0	0	1	1	1,2,3	1	1,2,3	1	1	1	0		1	DR-TB	1	-0.609153	Neg
1025700086	570	29	0	36.5	1.55	15.1925	12.3	5.5	0	0	0	1	0	1	1	1	1	1	1	1	1	1,2,3	1	1,2,3	1	0		0		0	DS-TB	88	4.62108	Neg
1025700087	570	39	0	55	1.58	22.0317	11.3	9.9	0	1	0	1	0	1	1	1	1	0	0	1	1	1,2,3	0		1	0		0		0	DS-TB	1	-0.168864	Neg
1025700088	570	45	0	33	1.6	12.8906	7.2	5.3	0	0	0	1	0	1	1	1	0	1	0	1	1	1,2,3	1	2	1	0		0		0	DS-TB	1	19.6756	Pos
1025700089	570	53	1	53	1.65	19.4674	13.5	5.7	0	0	0	1	1	0	1	0	0	0	0	0	1	3	0		1	0		0		0	DS-TB	1	-0.774262	Neg
1025700090	570	60	1	50	1.7	17.301	12.7	5.9	0	0	0	1	1	0	1	0	0	0	0	0	1	1	1	1	1	0		0		0	DS-TB	1	0.686011	Neg
1025700092	570	24	0	43.5	1.58	17.4251	13.8	4.8	0	0	0	1	0	0	1	1	0	0	1	1	1	3	0		1	0		0		0	DS-TB	1	0.97907	Neg
1025700093	570	43	0	39	1.5	17.3333	9.5	6.2	0	0	1	1	0	1	1	1	1	1	1	1	1	1,2,3	1	1,2	1	1	3	0		1	DR-TB	1	40.9106	Pos
1025700094	570	22	1	61.5	1.73	20.5486	10.8	5.8	1	0	0	1	0	1	1	1	1	0	0	1	1	2,3	1	2,3	1	0		0		0	DR-TB	1	7.0515	Neg
1025700098	570	62	1	68	1.76	21.9525	13.1	10	0	1	0	1	1	1	1	1	1	1	1	1	1	1,2	1	2	1	0		0		0	DR-TB	5	8.79271	Pos
1025700099	570	49	1	58	1.66	21.048	12.6	8.9	0	1	1	1	1	1	1	1	0	1	1	1	1	1,2	1	2,3	1	1	1,2	1	2,3	1	DS-TB	1	0.83621	Neg
1025700100	570	32	0	32	1.48	14.6092	14.4	4.9	0	0	1	1	0	0	1	0	0	0	0	1	1	1	1	1	1	1	1	0		1	DS-TB	1	0.432551	Neg
1025700101	570	41	0	38	1.47	17.5853	7	5	0	0	0	1	0	1	1	1	1	1	0	1	1	1,2	1	2	1	0		0		0	DS-TB	1	2.74929	Neg
1025700102	570	43	1	63	1.65	23.1405	14.1	8.5	0	1	0	1	1	1	1	1	0	1	1	0	1	1,2,3	1	1	1	0		0		0	DR-TB	1	2.11085	Neg
1025700103	570	48	0	44	1.48	20.0877	14.3	9.9	0	1	0	1	0	1	1	1	0	1	0	1	0		1	2	1	0		0		0	DS-TB	1	-0.17763	Neg
1025700104	570	41	1	64	1.69	22.4082	13.4	5.5	0	0	1	1	1	1	0	0	1	0	0	1	0		1	1	1	0		0		0	Clinical	88	2.13262	Neg
1025700107	570	39	0	37	1.5	16.4444	11.3	5.6	0	0	0	1	0	1	1	1	1	1	0	1	1	1	0		1	0		0		0	DS-TB	5	4.76953	Neg
1025700110	570	23	0	39	1.6	15.2344	12.8	4.6	0	0	0	1	0	1	0	0	1	1	0	1	1	1,2,3	1	2,3	1	0		0		0	Clinical	88	3.01773	Neg
1025700111	570	24	1	46.5	1.69	16.2809	12.8	5.6	0	0	0	1	0	1	1	0	1	0	1	1	1	1,2	1	1,2,3	1	0		0		0	DS-TB	1	0.449455	Neg
1025700113	570	55	1	47	1.6	18.3594	13.8	6.1	0	0	0	1	0	1	1	1	1	1	1	1	1	1,2,3	1	1,2,3	1	0		0		0	DR-TB	88	4.02793	Neg
1025700114	570	24	1	48	1.68	17.0068	16.4	5.2	0	0	0	1	1	1	1	1	1	1	1	1	1	1,2,3	1	1,2,3	1	1	1	0		1	DR-TB	1	-0.693937	Neg
1025700115	570	54	0	52	1.51	22.806	12.5	5.9	0	0	0	1	1	0	1	0	1	0	1	0	1	1,3	1	1	1	0		0		0	Clinical	88	4.65735	Neg
1025700116	570	50	0	41	1.48	18.718	11.2	8.5	0	1	0	1	0	1	1	1	0	1	1	1	1	2	1	2	1	0		0		0	DS-TB	1	0.79044	Neg
1025700119	570	24	1	48	1.74	15.8541	14.1	5.6	0	0	0	1	0	0	1	1	0	0	0	0	1	1,2,3	1	1,2	1	1	1	0		1	DS-TB	1	1.21849	Neg
1025700120	570	31	1	46	1.62	17.5278	15.3	5.6	0	0	1	1	0	1	0	0	0	1	0	1	1	1,2,3	1	1,3	1	0		0		0	DR-TB	5	10.111	Pos
1025700124	570	35	1	40.5	1.63	15.2433	12.3	12.3	0	1	0	0	0	0	1	0	1	1	1	0	1	1,2,3	1	1,2	1	0		0		0	DS-TB	2	4.46873	Neg
1025700126	570	20	1	41.5	1.69	14.5303	10.9	5.6	0	0	0	1	0	1	1	1	0	0	0	1	0		1	1,2	1	0		0		0	DS-TB	1	2.80733	Neg
1025700127	570	49	1	68	1.7	23.5294	13.4	10.6	0	1	0	1	1	0	1	0	1	0	1	1	1	2,3	1	2,3	1	0		0		0	DS-TB	1	1.41437	Neg
1025800001	580	60	0	56	1.5	24.8889	6.4	6.4	0	0	0	1	0	0	1	0	1	0	0	0	1	2	1	2	1	0		0		0	Clinical	88	-1.47617	Neg
1025800002	580	23	1	62	1.75	20.2449	9.7	5.9		0	0	1	0	1	0	0	1	0	0	0	1	3	1	1,3	1	0		0		0	Clinical	88	-0.510224	Neg
1025800003	580	63	1	53	1.65	19.4674	8	8		1	0	1	1	1	1	1	0	0	1	0	1	1	0		1	0		0		0	Clinical	3	33.4371	Pos
1025800005	580	26	0	61	1.58	24.4352	7.6	7.1	0	1	0	1	0	1	0	0	1	0	0	0	1	1,2,3	1	3	1	0		0		0	Clinical	3	-0.796734	Neg
1025800006	580	21	1	60	1.7	20.7612	13.2	5.6	0	0	0	1	0	1	0	0	0	0	0	0	1	1,3	1	3	1	1	1	0		1	DS-TB	1	-1.48208	Neg
1025800007	580	44	0	51	1.59	20.1733	12.2	5.6	0	0	0	1	0	0	0	0	1	0	0	0	1	1,2	1	1,3	1	0		0		0	Clinical	88	-0.24775	Neg
1025800008	580	45	0	49	1.55	20.3954	13.2	5.3	0	0	0	1	0	0	1	0	1	0	1	0	0		1	1	1	0		0		0	Clinical	88	1.46617	Neg
1025800009	580	27	1	40	1.55	16.6493	12.8	5.8	1	0	0	1	0	0	1	0	1	0	0	0	1	1,2,3	1	1,2,3	1	0		0		0	Clinical	88	0.962998	Neg
1025800010	580	42	0	55	1.55	22.8928	7.7	6.7	0	1	0	1	0	1	0	0	1	0	0	0	1	1,2	0		1	0		0		0	Clinical	88	-1.25409	Neg
1025800014	580	45	1	42	1.62	16.0037	13.1	5.9	0	0	0	1	0	0	1	0	0	0	0	0	1	1,2,3	1	1	1	0		0		0	DS-TB	1	-0.706688	Neg
1025800015	580	63	1	50	1.6	19.5312	13.8	5.9	0	0	0	1	0	1	0	0	1	1	1	0	1	3	0		1	0		0		0	Clinical	88	-1.49254	Neg
1025800016	580	44	1	55	1.72	18.5911	9.3	6.9	1	1	0	1	0	1	1	1	1	0	0	1	1	3	1	2,3	1	0		0		0	Clinical	88	5.42075	Neg
1025800018	580	21	0	40	1.52	17.313	12.8	4.8	0	0	0	1	0	1	0	0	1	0	0	0	1	1,3	1	2,3	1	0		0		0	Clinical	88	-1.24696	Neg
1025800024	580	40	1	45	1.65	16.5289	9.5	5.9	1	0	0	1	0	1	1	1	1	0	1	1	1	1,2	0		1	0		0		0	Clinical	1	-0.829538	Neg
1025800025	580	73	1	40	1.6	15.625	8.6	6.4	0	1	1	1	1	1	1	1	1	0	0	0	0		1	1,2	1	0		0		0	Clinical	3	0.475554	Neg
1025800028	580	61	0	76	1.56	31.2295	12.6	9.9	0	1	0	1	0	0	0	0	1	1	0	0	1	1,2,3	0		1	0		0		0	Clinical	88	3.14077	Neg
1025800029	580	52	0	39	1.4	19.898	12.5	6.5	0	1	0	1	0	0	0	1	1	1	0	1	1	1,2,3	1	UNK	1	0		0		0	Clinical	88	-0.593678	Neg
1025800031	580	32	0	39	1.55	16.2331	11.9	5.9		0	1	1	1	0	1	1	1	1	0	0	1	1,2,3	1	2,3	1	0		1	1	1	Clinical	88	1.28251	Neg
1025800032	580	52	1	54	1.64	20.0773	7.8	6.3	1	0	0	1	0	0	1	1	0	0	0	1	1	1,3	1	2	1	0		0		0	Clinical	1	-1.8516	Neg
1025800033	580	49	0	46	1.5	20.4444	11.3	5.7	0	0	0	1	0	0	1	0	0	0	0	0	1	1,2,3	1	2,3	1	0		0		0	Clinical	2	-1.63171	Neg
1025800035	580	24	1	55	1.7	19.0311	7.1	5.7	1	0	0	1	0	1	1	1	1	1	1	1	1	1,2,3	1	1,2	1	0		0		0	Clinical	3	2.88133	Neg
1025800036	580	76	1	33	1.59	13.0533	11.7	5.6		0	0	1	0	0	1	1	1	0	1	1	1	1,2,3	1	1,2,3	1	0		0		0	DS-TB	3	12.0471	Pos
1025800037	580	22	1	54.5	1.65	20.0184	15.1	5.6	0	0	1	1	1	0	0	0	1	1	1	0	1	1,2,3	1	1,2,3	1	0		1	2,3	1	DS-TB	1	-1.27152	Neg
1025800039	580	64	0	42	1.55	17.4818	10	10.4		1	0	1	0	1	1	1	1	0	0	1	1	1,2,3	1	1,2,3	1	0		0		0	Clinical	88	-1.72581	Neg
1025800041	580	60	1	60	1.65	22.0386	13.4	5.8	0	0	0	1	0	0	1	1	1	0	0	1	1	1,2,3	1	1,2,3	1	0		0		0	Clinical	3	-1.21422	Neg
1025800042	580	61	0	40	1.6	15.625	9	4.2	1	0	0	1	0	1	1	1	1	0	0	1	1	2	1	2,3	1	0		0		0	Clinical	3	3.55003	Neg
1025800045	580	30	0	35	1.55	14.5682	11.3	5.2	0	0	1	1	0	1	1	1	1	0	1	1	1	1,2	1	2,3	1	0		0		0	Clinical	88	0.488468	Neg
1025800047	580	48	1	35	1.65	12.8558	10.4	6		0	1	1	0	0	0	1	1	0	0	0	1	1,2,3	1	1,2	1	0		0		0	Clinical	88	-1.63911	Neg
1025800048	580	39	0	64	1.6	25	10.3	6.3	0	1	0	0	0	0	1	0	1	1	1	0	1	1	0		1	0		0		0	Clinical	1	-1.51332	Neg
1025800049	580	70	1	74	1.74	24.4418	13.6	6.9	0	1	0	1	0	0	1	0	1	0	1	0	1	1,2,3	1	1	1	0		0		0	Clinical	3	0.05461	Neg
1025800050	580	54	1	40	1.4	20.4082	11.1	6.5	0	1	1	1	0	0	0	0	1	0	1	0	1	1,2,3	1	1,2,3	1	0		0		0	DR-TB	1	0.390236	Neg
1025800054	580	36	0	48	1.55	19.9792	9	6.4		0	0	1	0	0	1	0	0	1	0	0	1	3	1	3	1	0		0		0	Clinical	3	4.65859	Neg
1025800059	580	53	1	34	1.62	12.9553	10.4	6.8	0	1	0	1	0	1	1	1	1	0	1	0	1	1,2,3	1	1,2,3	1	1	1	0		1	DR-TB	3	1.23299	Neg
1025800060	580	69	1	40	1.64	14.8721	12.3	5.9	0	0	0	1	0	0	0	0	1	0	0	0	1	1,2,3	1	1,2,3	1	0		0		0	Clinical	88	1.09697	Neg
1025800061	580	62	1	48	1.65	17.6309	13.2	5.9	0	0	1	1	0	0	1	1	1	1	1	0	1	1,2,3	1	1,2,3	1	0		0		0	Clinical	88	1.17495	Neg
1025800065	580	54	0	36	1.57	14.6051	14.9	5.9	0	0	1	1	1	0	1	1	0	0	1	0	1	1,2,3	1	1,2,3	1	0		0		0	Clinical	1	16.607	Pos
1025800071	580	27	0	34	1.54	14.3363	10.8	5.5	0	0	0	0	0	0	1	1	0	0	1	0	1	1,2,3	1	1,2,3	1	0		0		0	Clinical	88	6.74088	Neg
1025800072	580	64	0	60	1.6	23.4375	7.9	6.1	0	0	0	1	0	1	0	1	0	0	0	1	1	2,3	1	1,2	1	0		0		0	Clinical	3	49.3046	Pos
1025800073	580	25	1	50	1.65	18.3655	10.2	6	0	0	0	0	1	1	1	0	0	0	0	0	1	1,2,3	0		1	0		0		0	Clinical	1	0.45671	Neg
1025800075	580	22	0	38	1.55	15.8169	12.6	5.6	0	0	1	1	1	0	1	0	1	0	0	0	1	1,2,3	1	1,2,3	1	0		0		0	Clinical	1	0.95005	Neg
1025800076	580	48	1	45	1.63	16.937	12.5	8.9	0	1	1	1	0	1	1	1	1	1	1	1	1	2,3	1	1,2,3	1	0		0		0	DR-TB	1	-0.299666	Neg
1025800079	580	58	1	48	1.6	18.75	12.3	11.1	0	1	1	1	0	0	1	1	1	0	0	0	1	2,3	1	2,3	1	0		0		0	DR-TB	1	4.06244	Neg
1025800080	580	34	1	55	1.63	20.7008	10.1	6.6	0	1	0	1	0	1	1	1	1	1	1	1	1	1	1	1,2,3	1	0		0		0	Clinical	3	1.39007	Neg
1025800081	580	35	0	36	1.57	14.6051	9.2	6.3	1	0	0	1	0	0	1	1	1	0	0	1	1	1,2,3	1	1,2,3	1	0		0		0	DS-TB	1	0.89201	Neg
1025800082	580	24	1	71	1.74	23.4509	13.9	5.3	0	0	0	1	1	1	1	1	1	1	1	1	1	1,2	1	1	1	0		0		0	DR-TB	1	3.36597	Neg
1025900002	590	24	0	43	1.6	16.7969	10.9	5.2	0	0	0	1	1	0	0	0	0	0	0	1	1	2,3	1	1,2,3	1	0		1	1	1	DS-TB	1	0.884684	Neg
1025900004	590	21	0	58	1.58	23.2335	10	5	0	0	0	1	1	0	1	0	1	1	1	1	1	1,3	1	1,3	1	1	1	0		1	DS-TB	5	20.6898	Pos
1025900005	590	62	1	84	1.65	30.854	11.2	9.6	0	1	0	1	0	0	1	1	1	0	1	1	1	2,3	1	2,3	1	0		0		0	Clinical	88	42.6791	Pos
1025900010	590	54	1	65	1.65	23.8751	14.6	10.6	0	1	1	0	1	0	0	0	0	0	0	1	1	1,2	1	1,2	1	0		0		0	Clinical	88	-1.30104	Neg
1025900013	590	31	1	46	1.65	16.8962	10.6	5.6	1	0	0	0	0	0	1	0	1	0	1	1	0		1	3	1	0		0		0	Clinical	88	5.13819	Neg
1025900014	590	64	1	78	1.72	26.3656	12.8	5.5	0	0	0	1	0	0	1	0	0	1	1	0	1	1,2	1	1,2	1	0		0		0	Clinical	88	1.95376	Neg
1025900016	590	51	0	45	1.53	19.2234	12.3	5.3	0	0	1	0	0	1	1	1	1	0	1	1	1	1,2,3	1	1,2	1	0		0		0	DS-TB	6	-0.15004	Neg
1025900018	590	41	1	45	1.61	17.3604	13.5	4.9	0	0	1	1	0	1	0	1	0	0	0	1	1	1,2	1	2	1	0		0		0	DR-TB	5	0.226516	Neg
1025900019	590	22	1	47	1.58	18.8271	11.8	5	0	0	0	1	0	1	1	1	0	1	0	0	0		1	1,2	1	0		0		0	DS-TB	88	0.923995	Neg
1025900020	590	38	1	56	1.76	18.0785	13	14.2	0	1	0	1	1	1	1	0	0	0	1	1	1	1	1	1,2	1	0		0		0	DS-TB	88	-0.601291	Neg
1025900022	590	34	1	46	1.71	15.7313	11.4	5.6	0	0	0	1	1	0	1	1	0	0	1	1	1	2	1	2,3	1	0		0		0	DS-TB	2	-1.54477	Neg
1025900024	590	37	1	58	1.67	20.7967	11.7	10.8	0	1	0	1	0	0	1	1	1	0	0	1	1	2,3	1	1,2,3	1	0		0		0	DS-TB	1	6.37257	Neg
1025900025	590	29	1	38	1.68	13.4637	9.9	5.3	0	0	1	1	0	1	1	1	0	0	1	1	1	1,2,3	1	1,2	1	1	1	1	1,2	1	DS-TB	3	-0.583898	Neg
1025900028	590	55	0	75	1.64	27.8852	11.7	8.8	0	1	0	1	1	0	0	0	0	0	1	1	1	2,3	1	1,2,3	1	0		0		0	DS-TB	4	0.239975	Neg
1025900029	590	60	1	46	1.6	17.9687	14.4	5.5	0	0	1	1	0	0	1	0	1	0	0	1	1	1,3	1	2	1	0		0		0	Clinical	88	2.95245	Neg
1025900033	590	41	1	53	1.65	19.4674	11.8	10.6	0	1	1	1	0	1	1	1	1	1	1	1	1	1,2,3	1	1,2,3	1	0		0		0	DS-TB	3	15.8736	Pos
1025900034	590	25	0	30	1.52	12.9848	9.2	5.2	1	0	0	1	0	0	1	1	1	1	1	1	1	1,2,3	1	1,2	1	0		0		0	DS-TB	3	-1.58408	Neg
1025900035	590	57	1	35	1.55	14.5682	11.9	17.1	0	1	0	1	0	0	1	0	1	0	1	1	1	1,2,3	1	1,2,3	1	1	1	0		1	DS-TB	3	1.00809	Neg
1025900037	590	34	0	36	1.55	14.9844	11.7	4.7	0	0	1	1	0	0	1	0	1	1	1	0	1	1,2,3	1	1,2,3	1	0		0		0	DS-TB	1	7.07327	Neg
1025900039	590	37	1	39	1.65	14.3251	11.2	5.1	0	0	1	1	1	1	1	1	1	1	1	1	1	1,2,3	1	1,2,3	1	1	1	1	1	1	Clinical	6	3.00321	Neg
1025900041	590	35	1	40	1.7	13.8408	8.8	6	0	0	1	1	0	1	1	1	1	0	1	1	1	1,2,3	1	1,2,3	1	1	1	0		1	DS-TB	2	7.25315	Neg
1025900042	590	19	1	40	1.6	15.625	8.6	4.7	0	0	1	1	0	0	1	1	1	1	1	1	1	1,2,3	1	1,2,3	1	1	1,2	1	1,2	1	DS-TB	88	14.9304	Pos
1025900043	590	55	1	45	1.6	17.5781	9.9	7.6	0	1	0	1	0	0	1	0	0	1	1	1	1	1,2	1	1,2,3	1	1	1,2	1	2	1	DR-TB	1	20.1105	Pos
1025900044	590	34	1	45	1.65	16.5289	15.3	5.1	0	0	1	1	0	1	1	1	1	0	1	1	1	1,2,3	1	1,2,3	1	1	1,3	1	1	1	Clinical	88	1.06613	Neg
1025900045	590	52	1	54	1.6	21.0937	13.3	5.4	0	0	1	1	1	1	1	0	0	0	0	1	1	1,2,3	1	1,2	1	0		1	1,2	1	DS-TB	1	-1.01799	Neg
1025900047	590	35	1	34	1.56	13.9711	11.3	5	0	0	1	1	0	1	1	1	1	1	1	1	1	1,2,3	1	1,3	1	1	2,3	0		1	DR-TB	3	2.40831	Neg
1025900048	590	46	0	43	1.5	19.1111	9.5	6.5	0	1	0	1	1	0	1	1	1	0	0	1	1	1	1	1,2,3	1	0		1	1,2,3	1	DR-TB	3	1.71183	Neg
1025900049	590	25	1	55	1.72	18.5911	14.3	5.5	0	0	1	1	1	0	1	0	1	0	1	0	1	1,2,3	1	1,2,3	1	1	1	1	1	1	DS-TB	2	2.96694	Neg
1025900051	590	21	1	44	1.74	14.533	10.4	5.1	0	0	0	1	0	1	1	1	1	0	1	1	1	1	1	2	1	0		0		0	DS-TB	1	-0.805711	Neg
1025900052	590	29	1	46	1.64	17.1029	12.3	5.2	0	0	0	1	0	0	1	1	0	0	0	1	1	1,2,3	0		1	1	1,3	0		1	Clinical	1	1.34908	Neg
1025900054	590	57	1	67	1.7	23.1834	14.2	14.4	0	1	1	1	1	0	1	0	0	0	0	1	1	1,2,3	1	1,2,3	1	1	1	0		1	DS-TB	5	31.3196	Pos
1025900056	590	29	1	54	1.67	19.3625	15.6	5.2	0	0	0	1	0	0	0	1	1	0	0	1	1	2	0		1	0		0		0	DS-TB	1	4.51951	Neg
1025900058	590	56	0	58	1.45	27.5862	13.5	5.8	0	0	0	1	0	0	1	0	1	1	1	1	1	1,2,3	1	3	1	1	3	1	3	1	DS-TB	1	-0.0743682	Neg
1025900059	590	45	1	61	1.66	22.1367	12.4	13.7	0	1	0	1	0	0	1	1	0	0	1	1	1	1,2,3	1	1,2,3	1	1	1	0		1	DR-TB	5	1.5872	Neg
1025900062	590	21	0	43	1.5	19.1111	11.1	4.4	0	0	0	1	0	1	1	0	0	1	0	1	1	1,2,3	1	1,2,3	1	0		1	2	1	DS-TB	1	1.39945	Neg
1025900063	590	24	1	43	1.65	15.7943	13.1	5.5	1	0	0	1	0	1	1	1	1	1	1	1	1	3	1	1,2,3	1	0		0		0	Clinical	3	2.4736	Neg
1025900065	590	23	1	55	1.7	19.0311	12.3	5.2	0	0	0	0	0	0	0	0	0	0	0	1	1	1,2	1	2	1	1	1	0		1	DS-TB	1	1.49418	Neg
1025900066	590	33	1	40	1.6	15.625	13.7	5.2	0	0	1	1	1	0	0	0	0	0	0	1	1	1,2	1	1	1	1	1	0		1	DS-TB	5	-1.13514	Neg
1025900067	590	37	1	45	1.7	15.5709	13.9	5.1	0	0	0	1	0	0	1	1	1	0	0	1	1	1,2,3	1	1,2,3	1	0		0		0	DS-TB	1	2.08183	Neg
1025900068	590	74	0	46	1.48	21.0007	10.4	6.1	0	1	0	1	0	0	0	1	1	1	1	1	1	1,3	1	1,2	1	0		0		0	DS-TB	2	1.14594	Neg
1025900069	590	53	1	63	1.7	21.7993	14.8	9.1	0	1	0	1	1	0	1	1	0	0	1	1	1	1,3	1	1,2,3	1	0		1	1	1	DR-TB	1	2.50262	Neg
1025900070	590	49	1	56	1.6	21.875	12.4	13.4	0	1	0	1	0	0	1	0	0	0	1	0	1	1,2,3	1	1,2,3	1	1	1	1	1	1	DS-TB	1	45.0227	Pos
1025900072	590	31	1	40	1.55	16.6493	12.4	5.8	0	0	1	1	1	0	1	1	0	1	0	0	1	1,2	1	1,2,3	1	1	1	0		1	DS-TB	5	-0.280891	Neg
1025900073	590	58	1	65	1.7	22.4913	13.6	8.6	0	1	0	1	1	0	1	1	0	0	0	1	1	1,2,3	1	1,2,3	1	0		1	1	1	DS-TB	2	9.82934	Pos
1025900076	590	26	0	38	1.5	16.8889	13.1	5.2	0	0	1	1	0	0	1	1	1	0	0	1	1	1,2,3	1	1,2,3	1	0		0		0	Clinical	1	1.63202	Neg
1025900077	590	30	1	60	1.63	22.5827	14.2	5.4	0	0	0	1	0	1	1	1	1	1	1	0	1	1,2,3	1	2	1	0		0		0	Clinical	88	1.12722	Neg
1025900080	590	58	1	45	1.6	17.5781	11.4	15.7	0	1	0	1	0	1	1	0	1	1	1	1	1	1,2,3	1	1,2,3	1	1	1,2,3	0		1	DS-TB	1	1.02986	Neg
1025900082	590	25	1	50	1.63	18.8189	14.4	4.8	0	0	0	1	1	1	1	1	1	1	1	1	1	1,2,3	1	1,2,3	1	0		1	1	1	DS-TB	2	0.90652	Neg
1025900083	590	56	1	38	1.6	14.8437	10.7	5.5	0	0	0	1	0	0	1	0	1	0	1	1	1	1,2,3	1	1,2,3	1	1	2	0		1	DS-TB	5	12.5892	Pos
1025900084	590	48	1	73	1.65	26.8136	11.7	8.5	0	1	1	1	1	1	0	1	1	1	0	1	1	1,2,3	1	1,2,3	1	0		0		0	DS-TB	2	1.64653	Neg
1025900085	590	59	1	49	1.7	16.955	10.9	6.2	0	0	0	1	0	1	1	1	1	0	1	1	1	1,2,3	1	1,2	1	1	1	1	1	1	DS-TB	1	-1.15392	Neg
1025900088	590	47	1	45	1.7	15.5709	13.9	11.5	0	1	1	1	1	1	1	1	0	0	1	1	1	1,2,3	1	1,2,3	1	0		0		0	DS-TB	2	35.7855	Pos
1026000006	600	55	1	53	1.65	19.4674	14.1	5.4	0	0	0	1	0	1	0	0	1	0	0	0	1	2	1	2	1	0		0		0	Clinical	3	-0.665758	Neg
1026000007	600	50	0	45	1.5	20	14	6.2	0	1	1	1	1	1	1	0	0	0	0	1	0		1	1	1	0		1	3	1	DR-TB	1	0.106316	Neg
1026000008	600	58	1	57.5	1.67	20.6174	14.2	5.9	0	0	1	1	0	0	0	0	1	1	1	1	1	1	0		1	0		0		0	Clinical	88	2.81329	Neg
1026000009	600	35	1	56	1.67	20.0796	15.5	6	0	0	1	1	1	0	1	0	0	1	1	0	1	1	1	2	1	0		0		0	DR-TB	1	-0.903152	Neg
1026000010	600	37	1	78	1.7	26.9896	14.3	6	0	0	1	1	1	0	0	0	0	1	1	1	1	3	1	1	1	0		1	1	1	DR-TB	5	6.93904	Neg
1026000014	600	50	0	58	1.62	22.1003	12.3	5.7	0	0	1	1	1	1	0	0	1	1	1	1	0		1	1,3	1	0		1	3	1	Clinical	88	-0.797198	Neg
1026000015	600	40	1	65	1.69	22.7583	15.9	6.5	0	1	1	1	1	0	0	0	1	1	1	1	1	1,2	1	1	1	0		1	1,2	1	DR-TB	1	0.797695	Neg
1026000016	600	75	0	32	1.58	12.8185	13.8	6.7	0	1	1	1	1	1	0	1	1	1	1	1	1	1	0		1	0		0		0	Clinical	88	2.00928	Neg
1026000017	600	57	1	65	1.72	21.9713	14.9	7	0	1	1	1	0	0	0	0	1	0	1	1	1	1,2	1	1,2,3	1	1	2	0		1	Clinical	1	0.913775	Neg
1026000018	600	63	0	44	1.55	18.3143	12.5	10.5	0	1	1	1	0	0	1	0	1	1	1	0	1	2,3	1	2	1	0		0		0	DR-TB	88	0.841225	Neg
1026000019	600	56	1	62	1.68	21.9671	13.6	12.3	0	1	1	1	0	1	0	1	1	1	1	0	1	1,2,3	1	1,2	1	0		0		0	DS-TB	88	33.157	Pos
1026000020	600	54	0	41	1.55	17.0656	12.9	5.8	0	0	1	1	0	1	1	0	1	1	1	1	1	3	1	3	1	1	3	0		1	Clinical	88	3.6997	Neg
1026000021	600	52	0	70	1.53	29.903	11.1	13.6	0	1	0	1	0	1	0	0	1	1	1	1	0		1	1	1	0		1	1	1	DR-TB	1	0.884755	Neg
1026000022	600	30	0	38	1.47	17.5853	8.8	6.4	0	0	1	1	0	1	1	1	1	0	1	0	1	1,3	0		1	0		0		0	DR-TB	1	-1.00372	Neg
1026000023	600	51	0	46	1.44	22.1836	14.7	11	0	1	0	1	1	0	1	0	0	1	1	0	0		1	1,2	1	0		0		0	DR-TB	1	3.41675	Neg
1026000024	600	24	1	60	1.7	20.7612	17.4	5.6	0	0	1	1	0	1	1	0	0	0	1	0	0		1	1,2	1	0		1	1	1	DS-TB	1	0.0664428	Neg
